# Supplementary material for: Dicer is required for neural stem cell multipotency and lineage progression during cerebral cortex development
Source: Neural Dev. 2013 Jul 29;8:14. doi: 10.1186/1749-8104-8-14 (PMC3737057; doi:10.1186/1749-8104-8-14)
Supplement: Additional file 1 — Microarray analysis of the most abundant microRNAs in control E13.5 cortex compared with Dicer-null cortex. [file 1749-8104-8-14-S1.xlsx]

## Sheet: Sheet1
microRNA	% of WT
mmu-miR-103	3.11499
mmu-miR-25	7.77894
mmu-let-7c	7.89745
mmu-miR-181b	8.60975
mmu-let-7a	8.82114
mmu-miR-20a	10.1077
mmu-let-7e	11.8155
mmu-miR-9	11.985
mmu-miR-17	12.4646
mmu-let-7f	12.9659
mmu-miR-125a-5p	13.2508
mmu-miR-301a	13.8496
mmu-let-7d	14.2903
mmu-miR-106b	16.1921
mmu-miR-125b-5p	16.3461
mmu-miR-130a	16.5132
mmu-miR-107	16.612
mmu-let-7b	17.446
mmu-miR-30c	19.7434
mmu-miR-106a	20.8015
mmu-miR-16	20.9905
mmu-miR-93	21.5753
mmu-miR-181a	25.1272
mmu-miR-19b	28.794
mmu-miR-26a	34.1945
mmu-miR-20b	37.352
mmu-miR-9*	45.1535
mmu-miR-720	47.5956
mmu-miR-99a	48.772
mmu-miR-92a	53.6
mmu-miR-3968	59.4605
mmu-miR-1195	65.3237
mmu-miR-709	66.6012
mmu-miR-5100	66.7077
mmu-miR-690	67.5186
mmu-miR-5097	71.2917
mmu-miR-5109	71.697
mmu-miR-5126	101.029
mmu-miR-2861	105.592
mmu-miR-2137	130.448
